# Supplementary material for: Clonal expansion of chromosome-borne CTX-M-55 extended-spectrum β-lactamase-producing Salmonella enterica serovar Agona, Taiwan
Source: Microbiol Spectr. 2025 Mar 19;13(5):e02979-24. doi: 10.1128/spectrum.02979-24 (PMC12054066; doi:10.1128/spectrum.02979-24)
Supplement: Supplemental tables — Tables S1 to S4. [file spectrum.02979-24-s0002.xlsx]

## Sheet: Table S1
Table S1. Primers used for PCR amplification and their targets.
Primer name	Sequence	Target	Amplicon, bp	Reference
ramAF_KP	ACGATTTCCGCTCAGGTGAT	ramAp	269	This study
ramAR_KP	CGGGTAAAGGTCTGTTGCGA
LysR-F3	TCGGGAGCATATCAGCGAAC	LysR	622	This study
LysR-R1	TGTAAGCGCCCTGTCAGAAG
LysR-F3	TCGGGAGCATATCAGCGAAC	SARGI_11	327	This study
IRL	CGACTATTTGCAACAGTGCC
CTXM1-F3	GACGATGTCACTGGCTGAGC	Group I CTX-M	499	Pitout et al.J Clin Microbiol. 2004;42:5715-21.
CTXM1-R2	AGCCGCCGACGCTAATACA
IncHI2-F	AACACCCGGTTTCTACGCTT	IncHI2	218	Li et al. Genes (Basel). 2022;14.
IncHI2-R	TAAGTTCCGGTGTCCTCCCA
IncHI2A-F	GCTCGGGATCATCATGGCTT	IncHI2A	175	Li et al. Genes (Basel). 2022;14.
IncHI2A-R	TGAGAAGGCAAGCACTACCC

## Sheet: Table S2
Table 2. Closely related IncHI2-IncHI2A plasmids associated with Fig. 1.
No.	NCBI Accession	Organism	Strain	Source	Year	Size_bp	ARGs	Plasmid replicons	Description
1	CP055064.1	Shigella dysenteriae	SWHE2	China	2018	315105	aac(3)-IId, aadA22, aph(3')-Ia, aph(6)-Id, arr-2, blaCTX-M-55, blaLAP-2, blaTEM-1, dfrA14, floR, lnu(F), mph(A), qnrS13, sul2, sul3, tet(A)	IncHI2, IncHI2A	Shigella dysenteriae strain SWHE2 plasmid unnamed1, complete sequence
2	CP048776.1	S. Agona	SG17-135	Australia	2017	311615	aac(3)-IId, aadA22, aph(3')-Ia, aph(6)-Id, arr-2, blaCTX-M-55, blaLAP-2, blaTEM-1, dfrA14, floR, lnu(F), mph(A), qnrS1, sul2, sul3, tet(A)	IncHI2, IncHI2A	Salmonella enterica subsp. enterica serovar Agona strain SG17-135 plasmid pSG17-135-HI2, complete sequence
3	AP027468.1	E. coli	15.01CC	Vietnam	2017	293632	aac(3)-IId, aadA22, aph(3')-Ia, aph(6)-Id, blaCTX-M-55, blaLAP-2, blaTEM-1, floR, lnu(F), mph(A), qnrS1, tet(A)	IncHI2, IncHI2A	Escherichia coli 15.01CC plasmid p15.01CC_2 DNA, complete sequence
4	LC511658.1	E. coli	2017.03.03CC	Vietnam	2017	294708	aac(3)-IId, aadA22, aph(3')-Ia, aph(6)-Id, arr, blaCTX-M-55, blaLAP-2, blaTEM-1, dfrA14, floR, lnu(F), mcr-1.1, qnrS1, sul3, tet(A)	IncHI2, IncHI2A	Escherichia coli 2017.03.03CC plasmid p2017_03_03CC DNA, complete genome
5	CP033347.2	S. London	CFSA1096	China	2015	297348	aac(3)-IId, aadA22, aph(3')-Ia, aph(6)-Id, arr-2, blaCTX-M-55, blaLAP-2, blaTEM-1, dfrA14, floR, lnu(F), mcr-1.1, mph(A), qnrS1, sul3, tet(A)	IncHI2, IncHI2A	Salmonella enterica subsp. enterica strain CFSA1096 plasmid pCFSA1096, complete sequence
6	AP023198.1	E. coli	TUM18780	NA	2018	272842	aac(3)-IId, aadA22, aph(3')-Ia, aph(6)-Id, arr-2, blaCTX-M-55, blaLAP, blaTEM, blaTEM-1, dfrA14, floR, fosA3, lnu(F), mph(A), qnrS1, rmtB1, sul3, tet(A)	IncHI2, IncHI2A	Escherichia coli TUM18780 plasmid pMTY18780-1_lncHI2 DNA, complete sequence
7	AP023191.1	E. coli	TUM18530	NA	2018	272842	aac(3)-IId, aadA22, aph(3')-Ia, aph(6)-Id, arr-2, blaCTX-M-55, blaLAP, blaTEM, blaTEM-1, dfrA14, floR, fosA3, lnu(F), mph(A), qnrS1, rmtB1, sul3, tet(A)	IncHI2, IncHI2A	Escherichia coli TUM18530 plasmid pMTY18530-1_lncHI2 DNA, complete sequence
8	CP093915.1	Enterobacter cloacae	SD21	China	2021	266158	aac(3)-IId, aadA22, aph(3')-Ia, aph(6)-Id, arr-2, blaCTX-M-55, blaTEM-1, dfrA14, floR, fosA3, lnu(F), mph(A), qnrS1, rmtB1, sul3, tet(A)	IncHI2, IncHI2A	Enterobacter cloacae strain SD21 plasmid pSD21_266kb, complete sequence
9	CP101211.1	E. coli	EC21Z-147	China	2021	274018	aac(3)-IId, aadA22, aph(3')-Ia, aph(6)-Id, arr-2, blaCTX-M-55, blaTEM, dfrA14, floR, fosA3, lnu(F), mph(A), qnrS, sul3, tet(A)	IncHI2, IncHI2A	Escherichia coli strain EC21Z-147 plasmid pEC21Z147-274K, complete sequence
10	CP132982.1	E. coli	ARS-C301	USA	2021	267517	aac(3)-IId, aadA22, aph(3')-Ia, arr-2, blaCTX-M-55, blaLAP-2, blaTEM-1, dfrA14, floR, lnu(F), mph(A), qnrS1, sul3, tet(A)	IncHI2, IncHI2A, IncN	Escherichia coli strain ARS-C301 plasmid unnamed3, complete sequence
11	CP063719.1	E. coli	18GA07VL07-EC	USA	2018	266317	aac(3)-IId, aadA22, aph(3')-Ia, arr-2, blaCTX-M-55, blaLAP-2, blaTEM-1, dfrA14, floR, lnu(F), mph(A), qnrS1, sul3, tet(A)	IncHI2, IncHI2A, IncN	Escherichia coli strain 18GA07VL07-EC plasmid pVPS18EC0801-1, complete sequence
12	CP074357.1	E. coli	XJ6.1	China	2018	267429	aac(3)-IId, aadA22, aph(3')-Ia, arr-2, blaCTX-M-55, blaLAP-2, blaTEM-1, dfrA14, floR, lnu(F), mph(A), qnrS1, sul3, tet(A)	IncHI2, IncHI2A, IncN	Escherichia coli strain XJ6.1 plasmid unnamed1, complete sequence
13	CP068042.1	E. coli	XJW9B277	China	2018	270816	aac(3)-IId, aadA22, aph(3')-Ia, arr-2, blaCTX-M-55, blaLAP-2, blaTEM-1, dfrA14, floR, lnu(F), mph(A), qnrS1, sul3, tet(A)	IncHI2, IncHI2A, IncN	Escherichia coli strain XJW9B277 plasmid pHNXJB277-2, complete sequence
14	CP084217.1	Salmonella sp.	JXY0409-18	China	2021	263947	aac(3)-IId, aadA22, aph(3')-Ia, aph(6)-Id, arr-2, blaCTX-M-55, blaLAP-2, blaTEM-1, dfrA14, floR, lnu(F), mph(A), qnrS1, sul3, tet(A)	IncHI2, IncHI2A	Salmonella sp. JXY0409-18 plasmid unnamed1, complete sequence
15	CP070297.2	E. albertii	Sample 165	China	2018	266043	aac(3)-IId, aadA22, aph(3')-Ia, aph(6)-Id, arr-2, blaCTX-M-55, blaLAP-2, blaTEM-1, dfrA14, floR, lnu(F), mph(A), qnrS1, sul3, tet(A)	IncHI2, IncHI2A	Escherichia albertii strain Sample 165 plasmid pESA136_1, complete sequence
16	CP079936.1	Enterobacter hormaechei	G17	China	2021	264084	aac(3)-IId, aadA22, aph(3')-Ia, aph(6)-Id, arr-3, blaCTX-M-55, blaLAP-2, blaTEM-1, dfrA14, floR, lnu(F), mph(A), qnrS1, sul3, tet(A)	IncHI2, IncHI2A	Enterobacter hormaechei strain G17 plasmid pG17-1, complete sequence
17	CP085623.1	E. coli	EC71	China	2020	269592	aac(3)-IId, aadA22, aph(3')-Ia, aph(6)-Id, arr-2, blaCTX-M-55, blaLAP-2, blaTEM-1, dfrA14, floR, lnu(F), mph(A), qnrS1, sul3, tet(A)	IncHI2, IncHI2A	Escherichia coli strain EC71 plasmid pEC71-IncHI2, complete sequence
18	CP116107.1	E. coli	DETEC-P829	China	2019	266247	aac(3)-IId, aadA22, aph(3')-Ia, aph(6)-Id, arr-2, blaCTX-M-55, blaLAP-2, blaTEM-1, dfrA14, floR, lnu(F), mph(A), qnrS1, sul3, tet(A)	IncHI2, IncHI2A	Escherichia coli strain DETEC-P829 plasmid pDETEC65, complete sequence
19	CP123952.1	E. coli	TL012	China	2021	260368	aac(3)-IId, aadA12, aph(3')-Ia, aph(6)-Id, arr-2, blaCTX-M-55, blaLAP-2, blaTEM-1, dfrA14, floR, lnu(F), qnrS1, tet(A)	IncHI2, IncHI2A	Escherichia coli strain TL012 plasmid pTL012-1
20	CP071712.1	E. coli	EC20017429	Canada	2017	268215	aac(3)-IId, aadA22, aph(3')-Ia, arr-2, blaCTX-M-55, blaLAP-2, blaTEM-1, dfrA14, floR, lnu(F), mph(A), qnrS1, sul3, tet(A)	IncHI2, IncHI2A, IncN	Escherichia coli strain EC20017429 plasmid pL1, complete sequence
21	MN539018.1	Salmonella sp.	OYZ4	China	NA	257945	aac(3)-IId, aadA22, aph(3')-Ia, aph(6)-Id, arr-2, blaCTX-M-55, blaLAP-2, blaTEM-1, dfrA14, floR, lnu(F), mph(A), qnrS1, sul3, tet(A)	IncHI2, IncHI2A	Salmonella sp. strain OYZ4 plasmid pOYZ4, complete sequence
22	CP069382.1	S. Saintpaul	GSJ/2016-Sal-016	China	2016	259529	aac(3)-IId, aadA22, aph(3')-Ia, aph(6)-Id, arr-2, blaCTX-M-55, blaLAP-2, blaTEM-1, dfrA14, floR, lnu(F), mph(A), qnrS1, sul3, tet(A)	IncHI2, IncHI2A	Salmonella enterica strain GSJ/2016-Sal-016 plasmid pSal016, complete sequence
23	CP093406.1	S. Agona	R21.1368	Taiwan	2021	265849	aac(3)-IId, aadA22, aph(3')-Ia, arr-2, blaCTX-M-55, blaLAP-2, blaTEM-1, dfrA14, floR, lnu(F), qnrS13, sul3, tet(A)	IncHI2, IncHI2A	Salmonella enterica subsp. enterica serovar Agona strain R21.1368 plasmid pR21.1368_265k, complete sequence
24	CP103330.1	E. coli	ZY22049	China	2022	261664	aac(3)-IId, aadA22, aph(3')-Ia, aph(6)-Id, arr-2, blaCTX-M-55, dfrA14, floR, lnu(F), mph(A), qnrS1, sul3, tet(A)	IncHI2, IncHI2A	Escherichia coli strain ZY22049 plasmid p1, complete sequence
25	CP100686.1	S. Goldcoast	R18.1297	Taiwan	2018	279202	aac(3)-IId, aadA22, aph(3')-Ia, aph(6)-Id, arr-2, blaCTX-M-55, blaLAP-2, blaTEM-1, dfrA14, floR, lnu(F), qnrS13, sul2, sul3, tet(A)	IncHI2, IncHI2A	Salmonella enterica subsp. enterica serovar Goldcoast strain R18.1297 plasmid pR18.1297_279k, complete sequence
26	CP037959.1	S. Goldcoast	R18.0877	Taiwan	2018	278374	aac(3)-IId, aadA22, aph(3')-Ia, aph(6)-Id, arr-2, blaCTX-M-55, blaLAP-2, blaTEM-1, dfrA14, floR, lnu(F), qnrS13, sul2, sul3, tet(A)	IncHI2, IncHI2A	Salmonella enterica subsp. enterica serovar Goldcoast strain R18.0877 plasmid pR18.0877_278k, complete sequence
27	CP091637.1	S. Goldcoast	1063	China	2020	279202	aac(3)-IId, aadA22, aph(3')-Ia, aph(6)-Id, arr-2, blaCTX-M-55, blaLAP-2, blaTEM-1, dfrA14, floR, lnu(F), qnrS13, sul2, sul3, tet(A)	IncHI2, IncHI2A	Salmonella enterica strain 1063 plasmid p1063-MDR, complete sequence
28	CP039170.1	S. Goldcoast	Sal-5364	Taiwan	2018	278377	aac(3)-IId, aadA22, aph(3')-Ia, aph(6)-Id, arr-2, blaCTX-M-55, blaLAP-2, blaTEM-1, dfrA14, floR, lnu(F), qnrS13, sul2, sul3, tet(A)	IncHI2, IncHI2A	Salmonella enterica subsp. enterica serovar Goldcoast strain Sal-5364 plasmid pSal-5364, complete sequence
29	CP065095.1	S. Goldcoast	SENT0077	Taiwan	2019	278374	aac(3)-IId, aadA22, aph(3')-Ia, aph(6)-Id, arr-2, blaCTX-M-55, blaLAP-2, blaTEM-1, dfrA14, floR, lnu(F), qnrS13, sul2, sul3, tet(A)	IncHI2, IncHI2A	Salmonella enterica subsp. enterica strain SENT0077 plasmid pS77-CTXM55-278k, complete sequence
30	CP093412.1	S. Agona	R18.0246	Taiwan	2018	278374	aac(3)-IId, aadA22, aph(3')-Ia, aph(6)-Id, arr-2, blaCTX-M-55, blaLAP-2, blaTEM-1, dfrA14, floR, lnu(F), qnrS13, sul2, sul3, tet(A)	IncHI2, IncHI2A	Salmonella enterica subsp. enterica serovar Agona strain R18.0246 plasmid pR18.0246_278k, complete sequence
31	CP093408.1	S. Agona	R19.0144	Taiwan	2019	302777	aac(3)-IId, aadA22, aph(3')-Ia, aph(6)-Id, arr-2, blaCTX-M-55, blaLAP-2, blaTEM-1, dfrA14, floR, lnu(F), qnrS13, sul2, sul3, tet(A)	IncHI2, IncHI2A	Salmonella enterica subsp. enterica serovar Agona strain R19.0144 plasmid pR19.0144_302k, complete sequence
32	CP090142.1	S. Goldcoast	5ASAL09	Taiwan	2021	294023	aac(3)-IId, aadA22, aph(3')-Ia, aph(6)-Id, arr-2, blaCTX-M-55, blaLAP-2, blaTEM-1, dfrA14, floR, lnu(F), qnrS13, sul2, sul3, tet(A)	IncHI2, IncHI2A	Salmonella enterica subsp. enterica serovar Goldcoast strain 5ASAL09 plasmid p5ASAL09_294k, complete sequence
33	CP090134.1	S. Goldcoast	5ASAL07	Taiwan	2021	294023	aac(3)-IId, aadA22, aph(3')-Ia, aph(6)-Id, arr-2, blaCTX-M-55, blaLAP-2, blaTEM-1, dfrA14, floR, lnu(F), qnrS13, sul2, sul3, tet(A)	IncHI2, IncHI2A	Salmonella enterica subsp. enterica serovar Goldcoast strain 5ASAL07 plasmid p5ASAL07_294k, complete sequence
34	CP065070.1	S. Goldcoast	SENT0189	Taiwan	2019	279751	aac(3)-IId, aadA22, aph(3')-Ia, aph(6)-Id, arr-2, blaCTX-M-55, blaLAP-2, blaTEM-1, dfrA14, floR, lnu(F), qnrS13, sul2, sul3, tet(A)	IncHI2, IncHI2A	Salmonella enterica subsp. enterica strain SENT0189 plasmid pS189-CTXM55-280k, complete sequence
35	PP024954.1	S. Paratyphi B	TY21021	China	NA	283276	aac(3)-IId, aadA22, aph(3')-Ia, aph(6)-Id, arr-2, blaCTX-M-55, blaLAP-2, blaTEM-1, dfrA14, floR, lnu(F), qnrS13, sul2, sul3, tet(A)	IncHI2, IncHI2A	Salmonella enterica subsp. enterica serovar Paratyphi B strain TY21021 plasmid TY21021p_286k, complete sequence
36	PP024955.1	S. Paratyphi B	TY21030	China	NA	283397	aac(3)-IId, aadA22, aph(3')-Ia, aph(6)-Id, arr-2, blaCTX-M-55, blaLAP-2, blaTEM-1, dfrA14, floR, lnu(F), qnrS13, sul2, sul3, tet(A)	IncHI2, IncHI2A	Salmonella enterica subsp. enterica serovar Paratyphi B strain TY21030 plasmid TY21030p_287K, complete sequence
37	PP024953.1	S. Paratyphi B	TY20019	China	NA	283352	aac(3)-IId, aadA22, aph(3')-Ia, aph(6)-Id, arr-2, blaCTX-M-55, blaLAP-2, blaTEM-1, dfrA14, floR, lnu(F), qnrS13, sul2, sul3, tet(A)	IncHI2, IncHI2A	Salmonella enterica subsp. enterica serovar Paratyphi B strain TY20019 plasmid TY20019p_286K, complete sequence
38	CP091641.1	S. Goldcoast	965	China	2020	276543	aac(3)-IId, aadA22, aph(3')-Ia, aph(6)-Id, arr-2, blaCTX-M-55, blaLAP-2, blaTEM-1, dfrA14, floR, lnu(F), qnrS13, sul2, tet(A)	IncHI2, IncHI2A	Salmonella enterica strain 965 plasmid p965-MDR, complete sequence
39	CP090138.1	S. Goldcoast	5ASAL05	Taiwan	2021	300750	aac(3)-IId, aadA22, aph(3')-Ia, aph(6)-Id, arr-2, blaCTX-M-55, blaLAP-2, blaTEM-1, dfrA14, floR, lnu(F), qnrS13, sul2, sul3, tet(A)	ColRNAI, IncHI2, IncHI2A	Salmonella enterica subsp. enterica serovar Goldcoast strain 5ASAL05 plasmid p5ASAL05_300k, complete sequence
40	OR782950.1	S. Paratyphi B	SA22019	China	NA	291854	aac(3)-IId, aadA22, aph(3')-Ia, arr-2, blaCTX-M, blaCTX-M-55, blaLAP-2, blaTEM-1, dfrA14, lnu(F), qnrS13, sul2, sul3, tet(A)	IncHI2, IncHI2A	Salmonella enterica subsp. enterica serovar Paratyphi B strain SA22019 plasmid SA22019p_295K, complete sequence
41	ON960335.1	E. coli	18FS090	China	NA	267485	aac(3)-IId, aadA22, aph(3'')-Ib, aph(3')-Ia, aph(6)-Id, arr-2, blaCTX-M-55, blaTEM-1, dfrA14, floR, lnu(F), mph(A), qnrS1, sul2, sul3	IncHI2, IncHI2A, IncN	Escherichia coli strain 18FS090 plasmid pEC_18FS090, complete sequence
42	CP039440.1	S. Kentucky	VNSEC013	Vietnam	2017	276733	aac(3)-IId, aadA22, aph(3'')-Ib, aph(3')-Ia, aph(6)-Id, arr-2, blaCTX-M-55, blaLAP-2, blaTEM-1, catA2, dfrA14, floR, lnu(F), mph(A), qnrS1, sul2, sul3	IncHI2, IncHI2A, IncN	Salmonella enterica subsp. enterica serovar Kentucky strain VNSEC013 plasmid pCFSAN086836, complete sequence
43	CP157956.1	E. coli	B1	China	2020	259813	aac(3)-IId, aadA2, aph(3'')-Ib, aph(3')-Ia, aph(6)-Id, arr-2, blaCTX-M-55, blaTEM-1, dfrA14, floR, lnu(F), qnrS1, sul2	IncHI2, IncHI2A	Escherichia coli strain B1 plasmid pTLYA-1, complete sequence
44	CP095166.1	Enterobacter roggenkampii	K475-2	China	2019	309997	aac(3)-IId, aadA22, aph(3')-Ia, aph(6)-Id, arr-2, blaCTX-M-55, blaLAP-2, blaTEM-1, dfrA14, floR, lnu(F), mph(A), qnrS1, sul3, tet(A)	IncHI2, IncHI2A	Enterobacter roggenkampii strain K475-2 plasmid pK475-2_309k, complete sequence
45	AP026962.1	E. coli	EC20-C72-1	Vietnam	2020	254266	aac(3)-IId, aph(3')-Ia, arr-2, blaCTX-M-55, dfrA14, floR, mcr-1.1, mph(A), qnrS1, tet(A)	IncHI2, IncHI2A, IncN	Escherichia coli EC20-C72-1 plasmid pEC20-C72-1-1 DNA, complete sequence
46	CP044306.1	E. coli	C27A	Cambodia	2016	264269	aac(3)-IId, aadA22, aph(3')-Ia, aph(6)-Id, arr-2, blaCTX-M-55, blaLAP, dfrA14, floR, lnu(F), mph(A), qnrS1, sul3, tet(A)	IncHI2, IncHI2A	Escherichia coli strain C27A plasmid pC27A-CTX-M-55, complete sequence
47	CP093404.1	S. Agona	R21.1436	Taiwan	2021	215451	aac(3)-IId, aadA22, aph(3')-Ia, arr-2, blaCTX-M-55, blaLAP-2, blaTEM, blaTEM-1, dfrA14, floR, lnu(F), qnrS13, sul3, tet(A)	IncHI2, IncHI2A	Salmonella enterica subsp. enterica serovar Agona strain R21.1436 plasmid pR21.1436_215k, complete sequence

## Sheet: Table S3
Table S3. Genetic characteristics of 72 ESC-resistant S. Agona isolates.
Key	IsolatYear	SourceType	ARG_location	ramAp/blaCTX-M-55	ARGs	GyrA	Inc type	ST type	Assembly (complete)	No. contigs	Seq_Platform	Assembly Accession	BioSample
R16.0384	2015	Pig	IncHI2-IncHI2A, IncC	-/-	aac(3)-IId, aadA2, aph(3'')-Ib, aph(3')-IIa, aph(3')-Ia, aph(6)-Ic, aph(6)-Id, blaCMY-2, blaDHA-1, blaTEM-1, ble, bleO, dfrA12, floR, fosA7.2, sul1, sul2, tet(A)		IncA/C2, IncHI2, IncHI2A	13	Y	3	ONT	GCA_044585415.1	SAMN44480041
R17.5507	2017	Human	IncC	-/-	aac(3)-IId, aadA2, aph(3'')-Ib, aph(3')-Ia, aph(6)-Id, blaDHA-1, blaTEM-1, floR, fosA7.2, sul1, sul2, tet(A)		IncC	13	Y	2	Hybrid	SRR7458861	SAMN09531210
R18.0246	2018	Human	IncHI2-IncHI2A	+/+	aac(3)-IId, aadA22, aph(3')-Ia, aph(6)-Id, arr-2, blaCTX-M-55, blaLAP-2, blaTEM-1, dfrA14, floR, fosA7.2, lnu(F), qnrS13, sul2, sul3, tet(A)		IncHI2, IncHI2A	13	Y	2	Hybrid	GCA_022670775.1	SAMN26567205
R19.0144	2019	Human	IncHI2-IncHI2A	+/+	aac(3)-IId, aadA22, aph(3')-Ia, aph(6)-Id, arr-2, blaCTX-M-55, blaLAP-2, blaTEM-1, dfrA14, floR, fosA7.2, lnu(F), qnrS13, sul2, sul3, tet(A)		IncHI2, IncHI2A	13	Y	4	Hybrid	GCA_022670755.1	SAMN26567206
R19.0219	2019	Chicken meat	IncHI2-IncHI2A	+/+	aac(3)-IId, aadA22, aph(3')-Ia, aph(6)-Id, arr-2, blaCTX-M-55, blaLAP-2, blaTEM-1, dfrA14, floR, fosA7.2, lnu(F), qnrS13, sul2, sul3, tet(A)		IncHI2, IncHI2A, IncI1-I(Alpha)	13	Y	3	Hybrid	GCA_044588855.1	SAMN44480639
R21.0464	2021	Human	RGI_SA3	+/+	aac(3)-IId, aadA22, aph(3')-Ia, aph(6)-Id, arr-2, blaCTX-M-55, blaLAP-2, blaTEM-1, dfrA14, floR, fosA7.2, lnu(F), qnrS13, sul2, sul3, tet(A)			13	Y	1	Hybrid	GCA_022670695.1	SAMN26567209
R21.1020	2021	Human	IncHI2-IncHI2A	+/+	aac(3)-IId, aadA22, aph(3')-Ia, aph(6)-Id, arr-2, blaCTX-M-55, blaLAP-2, blaTEM-1, dfrA14, floR, fosA7.2, lnu(F), qnrS13, sul2, sul3, tet(A)		IncHI2, IncHI2A	13	Y	2	Hybrid	GCA_044589065.1	SAMN44480641
R21.1072	2021	Human	IncHI2-IncHI2A	+/+	aac(3)-IId, aadA22, aph(3')-Ia, aph(6)-Id, arr-2, blaCTX-M-55, blaLAP-2, blaTEM-1, dfrA14, floR, fosA7.2, lnu(F), qnrS13, sul2, sul3, tet(A)		IncHI2, IncHI2A	13	Y	2	Hybrid	GCA_044588845.1	SAMN44480642
R21.1075	2021	Human	IncHI2-IncHI2A	+/+	aac(3)-IId, aadA22, aph(3')-Ia, arr-2, blaCTX-M-55, blaLAP-2, blaTEM-1, dfrA14, floR, fosA7.2, lnu(F), qnrS13, sul3, tet(A)		IncHI2, IncHI2A	13	Y	2	ONT	GCA_044583665.1	SAMN44480046
R21.1246	2021	Human	IncHI2-IncHI2A	+/+	aac(3)-IId, aadA22, aph(3')-Ia, arr-2, blaCTX-M-55, blaLAP-2, blaTEM, dfrA14, floR, fosA7.2, lnu(F), qnrS13, sul3, tet(A)		IncHI2, IncHI2A	13	Y	2	Hybrid	GCA_044588365.1	SAMN44480643
R21.1368	2021	Human	IncHI2-IncHI2A	+/+	aac(3)-IId, aadA22, aph(3')-Ia, arr-2, blaCTX-M-55, blaLAP-2, blaTEM-1, dfrA14, floR, fosA7.2, lnu(F), qnrS13, sul3, tet(A)		IncHI2, IncHI2A	13	Y	2	Hybrid	GCA_022670735.1	SAMN26567207
R21.1424	2021	Human	Chromosome (ND)	+/+	aac(3)-IId, aadA22, aph(3')-Ia, aph(6)-Id, arr-2, blaCTX-M-55, blaLAP-2, blaTEM-1, dfrA14, floR, fosA7.2, lnu(F), qnrS13, sul2, sul3, tet(A)			13	Y	1	ONT	GCA_044572045.1	SAMN44480084
R21.1436	2021	Human	IncHI2-IncHI2A	+/+	aac(3)-IId, aadA22, aph(3')-Ia, arr-2, blaCTX-M-55, blaLAP-2, blaTEM, dfrA14, floR, fosA7.2, lnu(F), qnrS13, sul3, tet(A)		IncHI2, IncHI2A	13	Y	2	Hybrid	GCA_022670715.1	SAMN26567208
R21.1572	2021	Human	IncHI2-IncHI2A	+/+	aac(3)-IId, aadA22, aph(3')-Ia, arr-2, blaCTX-M-55, blaLAP-2, blaTEM-1, dfrA14, floR, fosA7.2, lnu(F), qnrS13, sul3, tet(A)		IncHI2, IncHI2A, IncI1	13	Y	3	Hybrid	GCA_044586905.1	SAMN44480644
R21.1643	2021	Human	IncHI2-IncHI2A	+/+	aac(3)-IId, aadA22, aph(3')-Ia, arr-2, blaCTX-M-55, blaLAP-2, blaTEM-1, dfrA14, floR, fosA7.2, lnu(F), qnrS13, sul3, tet(A)		IncHI2, IncHI2A, IncI1	13	Y	3	Hybrid	GCA_044587465.1	SAMN44480645
R21.2429	2021	Human	RGI_SA6	+/+	aac(3)-IId, aadA22, aph(3')-Ia, arr-2, blaCTX-M-55, blaTEM-1, dfrA14, floR, fosA7.2, lnu(F), qnrS13, sul3, tet(A)			13	Y	1	Hybrid	GCA_021496255.1	SAMN24782759
R21.2430	2021	Human	RGI_SA6	+/+	aac(3)-IId, aadA22, aph(3')-Ia, arr-2, blaCTX-M-55, blaTEM-1, dfrA14, floR, fosA7.2, lnu(F), qnrS13, sul3, tet(A)			13	Y	1	Hybrid	GCA_021496275.1	SAMN24782770
R22.0162	2022	Human	RGI_SA10	+/+	aac(3)-IId, aadA22, aph(3')-Ia, arr-2, blaCTX-M-55, blaLAP-2, blaTEM-1, dfrA14, floR, fosA7.2, lnu(F), qnrS13, sul3, tet(A)			13	Y	1	ONT	GCA_044584905.1	SAMN44480048
R22.1611	2022	Human	RGI_SA11	+/+	aac(3)-IId, aadA22, aph(3')-Ia, blaCTX-M-55, blaLAP-2, blaTEM-1,floR, fosA7.2, lnu(F), qnrS13, sul3, tet(A)			13	Y	2	ONT	GCA_044584895.1	SAMN44480049
R22.2200	2022	Human	IncHI2-IncHI2A	+/+	aac(3)-IId, aadA22, aph(3')-Ia, arr-2, blaCTX-M-55, blaLAP-2, blaTEM-1, dfrA14, floR, fosA7.2, lnu(F), qnrS13, sul3, tet(A)		ColpVC, IncHI2, IncHI2A	13	Y	3	Hybrid	GCA_044587435.1	SAMN44480646
R22.2460	2022	Chicken meat	IncHI2-IncHI2A	+/+	aac(3)-IId, aadA22, aph(3')-Ia, arr-2, blaCTX-M-55, blaLAP-2, blaTEM-1, dfrA14, floR, fosA7.2, lnu(F), qnrS13, sul3, tet(A)		ColpVC, IncHI2, IncHI2A, IncQ1	13	Y	6	Hybrid	GCA_044586375.1	SAMN44480647
R22.2512	2022	Human	IncHI2-IncHI2A	+/+	aac(3)-IId, aadA22, aph(3')-Ia, arr-2, blaCTX-M-55, blaLAP-2, blaTEM-1, dfrA14, floR, fosA7.2, lnu(F), qnrS13, sul3, tet(A)		ColpVC, IncHI2, IncHI2A, IncQ1	13	Y	3	Hybrid	SRR31133213	SAMN44469410
R22.3595	2019	Pig	IncHI2-IncHI2A	+/+	aac(3)-IId, aadA22, aph(3')-Ia, arr-2, blaCTX-M-55, blaLAP-2, blaTEM-1, dfrA14, floR, fosA7.2, lnu(F), qnrS13, sul3, tet(A)		IncHI2, IncHI2A	13	Y	2	Hybrid	GCA_044586775.1	SAMN44480640
R22.3648	2019	Pig	IncHI2-IncHI2A, IncI1-I(α)	+/+	aac(3)-IId, aadA22, aph(3')-Ia, aph(6)-Id, arr-2, blaCMY-2, blaCTX-M-55, blaLAP-2, blaTEM-1, dfrA14, floR, fosA7.2, lnu(F), mcr-1.1, qnrS13, sul2, sul3, tet(A)		IncHI2, IncHI2A, IncI1-I(α)	13	Y	3	ONT	GCA_044585425.1	SAMN44480042
R22.3671	2020	Pig	IncHI2-IncHI2A	+/+	aac(3)-IId, aadA22, aph(3')-Ia, aph(6)-Id, arr-2, blaCTX-M-55, blaLAP-2, blaTEM-1, dfrA14, floR, fosA7.2, lnu(F), qnrS13, sul2, sul3, tet(A)		IncHI2, IncHI2A	13	Y	2	ONT	GCA_044583005.1	SAMN44480045
R22.3739	2022	Pig	IncHI2-IncHI2A, IncI1-I(α)	+/+	aac(3)-IId, aadA22, arr-2, blaCMY-2, blaCTX-M-55, blaTEM-1, dfrA14, erm(B), floR, fosA7.2, qnrS13, sul3, tet(A)		IncHI2, IncHI2A, IncI1-I(α)	13	Y	3	ONT	GCA_044574495.1	SAMN44480050
R23.0130	2023	Human	RGI_SA11	+/+	aac(3)-IId, aadA22, aph(3')-Ia, arr-2, blaCTX-M-55, blaLAP-2, blaTEM-1, dfrA14 floR, fosA7.2, lnu(F), qnrS13, sul3, tet(A)		ColpVC	13	Y	1	Hybrid	GCA_044586765.1	SAMN44480648
R23.0719	2023	Human	RGI_SA11	+/+	aac(3)-IId, aadA22, aph(3')-Ia, arr-2, blaCTX-M-55, blaLAP-2, blaTEM-1, dfrA14, floR, fosA7.2, lnu(F), qnrS13, sul3, tet(A)	gyrA_S83F	IncI1	13	Y	2	ONT	GCA_044580425.1	SAMN44480051
R23.0757	2023	Human	IncHI2-IncHI2A	+/+	aac(3)-IId, aadA22, aph(3')-Ia, aph(6)-Id, arr-2, blaCTX-M-55, blaLAP-2, blaTEM-1, dfrA14, floR, fosA7.2, lnu(F), qnrS13, sul2, sul3, tet(A)		IncHI2, IncHI2A	13	Y	3	ONT	GCA_044584205.1	SAMN44480052
R23.1188	2023	Human	Chromosome (ND)	+/+	aac(3)-IId, aadA22, aph(3')-Ia, aph(6)-Id, arr-2, blaCTX-M-55, blaLAP-2, blaTEM-1, dfrA14, floR, fosA7.2, lnu(F), qnrS13, sul2, sul3, tet(A)			13	Y	1	ONT	GCA_044583835.1	SAMN44480053
R23.1319	2023	Human	RGI_SA10	+/+	aac(3)-IId, aadA22, aph(3')-Ia, arr-2, blaCTX-M-55, blaLAP-2, blaTEM, blaTEM-1, dfrA14, floR, fosA7.2, lnu(F), qnrS13, sul3, tet(A)			13	Y	1	ONT	GCA_044580965.1	SAMN44480054
R23.1797	2023	Human	Chromosome (ND)	+/+	aac(3)-IId, aph(3')-Ia, aph(6)-Id, arr-2, blaCTX-M-55, blaLAP-2, blaTEM-1, dfrA14, floR, fosA7.2, qnrS13, tet(A)		IncL	13	Y	2	ONT	GCA_044583885.1	SAMN44480055
R23.1883	2023	Pig	IncHI2-IncHI2A	+/+	aac(3)-IId, aadA22, aph(3')-Ia, arr-2, blaCTX-M-55, blaLAP-2, blaTEM-1, dfrA14, floR, fosA7.2, lnu(F), qnrS13, sul3, tet(A)		IncHI2, IncHI2A, IncQ1	13	Y	3	ONT	GCA_044583655.1	SAMN44480056
R23.1932	2023	Human	RGI_SA2	+/+	aac(3)-IId, aadA22, aph(3')-Ia, arr-2, blaCTX-M-55, blaLAP-2, blaTEM-1, dfrA14, floR, fosA7.2, lnu(F), qnrS13, sul3, tet(A)			13	Y	1	ONT	GCA_044582115.1	SAMN44480057
R23.1934	2023	Human	RGI_SA11	+/+	aadA22, aph(3')-Ia, arr-2, blaCTX-M-55, blaLAP-2, blaTEM-1, dfrA14, floR, fosA7.2, lnu(F), qnrS13, sul3, tet(A)			13	Y	1	ONT	GCA_044580495.1	SAMN44480058
R23.1950	2023	Human	RGI_SA4	+/+	aac(3)-IId, aadA22, arr-2, blaCTX-M-55, blaLAP-2, blaTEM-1, dfrA14, floR, fosA7.2, lnu(F), qnrS13, sul3, tet(A)			13	Y	1	ONT	GCA_044578495.1	SAMN44480059
R23.2064	2023	Human	RGI_SA7	+/+	aac(3)-IId, aadA22, aph(3')-Ia, arr-2, blaCTX-M-55, blaLAP-2, blaTEM-1, dfrA14, fosA7.2, lnu(F), qnrS13, sul3, tet(A)		IncI1-I(Alpha)	13	Y	2	ONT	GCA_044574415.1	SAMN44480060
R23.2188	2023	Human	RGI_SA11	+/+	aac(3)-IId, aadA22, aph(3')-Ia, arr-2, blaCTX-M-55, blaLAP-2, blaTEM-1, dfrA14, floR, fosA7.2, lnu(F), qnrS13, sul3, tet(A)			13	Y	1	Hybrid	GCA_044586005.1	SAMN44480649
R23.2292	2023	Human	RGI_SA9	+/+	aac(3)-IId, aadA22, aph(3')-Ia, arr-2, blaCTX-M-55, blaLAP-2, blaTEM-1, dfrA14, floR, fosA7.2, lnu(F), qnrS13, sul3, tet(A)			13	Y	1	ONT	GCA_044575555.1	SAMN44480061
R24.0151	2024	Human	RGI_SA6	+/+	aac(3)-IId, aadA22, aph(3')-Ia, arr-2, blaCTX-M-55, blaTEM-1, dfrA14, floR, fosA7.2, lnu(F), qnrS13, sul3, tet(A)			13	Y	1	ONT	GCA_044577925.1	SAMN44480062
R24.0198	2024	Human	RGI_SA11	+/+	aac(3)-IId, aadA22, aph(3')-Ia, arr-2, blaCTX-M-55, blaLAP-2, blaTEM-1, dfrA14, floR, fosA7.2, lnu(F), qnrS13, sul3, tet(A)			13	Y	1	ONT	GCA_044577955.1	SAMN44480063
R24.0199	2024	Human	RGI_SA11	+/+	aac(3)-IId, aadA22, aph(3')-Ia, arr-2, blaCTX-M-55, blaLAP-2, blaTEM-1, dfrA14, estT, floR, fosA7.2, lnu(F), qnrS13, sul3, tet(A)		IncI1	13	Y	2	ONT	GCA_044582835.1	SAMN44480064
R24.0201	2024	Human	RGI_SA6	-/+	aac(3)-IId, aadA22, arr-2, blaCTX-M-55, blaTEM-1, dfrA14, floR, fosA7.2, lnu(F), qnrS, sul3, tet(A)			13	Y	1	ONT	GCA_044784345.1	SAMN44480237
R24.0380	2024	Human	RGI_SA11	+/+	aac(3)-IId, aadA22, aph(3')-Ia, arr-2, blaCTX-M-55, blaLAP-2, blaTEM-1, dfrA14, floR, fosA7.2, lnu(F), qnrS13, sul3, tet(A)			13	Y	1	ONT	GCA_044572845.1	SAMN44480065
R24.0382	2024	Human	RGI_SA11	+/+	aac(3)-IId, aadA22, aph(3')-Ia, arr-2, blaCTX-M-55, blaLAP-2, blaTEM-1, dfrA14, floR, fosA7.2, lnu(F), qnrS13, sul3, tet(A)			13	Y	1	ONT	GCA_044572895.1	SAMN44480066
R24.0399	2024	Human	RGI_SA11	+/+	aac(3)-IId, aadA22, aph(3')-Ia, arr-2, blaCTX-M-55, blaLAP-2, blaTEM-1, dfrA14, floR, fosA7.2, lnu(F), qnrS13, sul3, tet(A)		IncI1	13	Y	2	ONT	GCA_044575905.1	SAMN44480067
R24.0415	2024	Human	RGI_SA8	+/+	aac(3)-IId, aadA22, aph(3')-Ia, arr-2, blaCTX-M-55, blaLAP-2, blaTEM-1, dfrA14, floR, fosA7.2, lnu(F), qnrS13, sul3, tet(A)			13	Y	1	ONT	GCA_044575585.1	SAMN44480068
R24.0423	2024	Human	IncHI2-IncHI2A	+/+	aac(3)-IId, aadA22, aph(3')-Ia, arr-2, blaCTX-M-55, blaTEM-1, dfrA14, floR, fosA7.2, lnu(F), qnrS13, sul3, tet(A)		IncHI2, IncHI2A	13	Y	3	ONT	GCA_044574285.1	SAMN44480069
R24.0455	2024	Human	RGI_SA11	+/+	aac(3)-IId, aadA22, aph(3')-Ia, arr-2, blaCTX-M-55, blaLAP-2, blaTEM-1, dfrA14, floR, fosA7.2, lnu(F), qnrS13, sul3, tet(A)		IncI1	13	Y	2	ONT	GCA_044574425.1	SAMN44480070
R24.0465	2024	Human	RGI_SA11	+/+	aac(3)-IId, aadA22, aph(3')-Ia, arr-2, blaCTX-M-55, blaLAP-2, blaTEM-1, dfrA14, floR, fosA7.2, lnu(F), qnrS13, sul3, tet(A)			13	Y	1	ONT	GCA_044573485.1	SAMN44480071
R24.0479	2024	Human	Chromosome (ND)	-/+	arr-2, blaCTX-M-55, blaLAP-2, blaTEM-1, dfrA14, fosA7.2, qnrS13, tet(A)	gyrA_S83F		13	Y	1	ONT	GCA_044574305.1	SAMN44480072
R24.0550	2024	Human	RGI_SA11	+/+	aac(3)-IId, aadA22, aph(3')-Ia, arr-2, blaCTX-M-55, blaLAP-2, blaTEM-1, dfrA14, floR, fosA7.2, lnu(F), qnrS13, sul3, tet(A)			13	Y	1	ONT	GCA_044574295.1	SAMN44480073
R24.0557	2024	Human	RGI_SA11	+/+	aac(3)-IId, aadA22, aph(3')-Ia, arr-2, blaCTX-M-55, blaLAP-2, blaTEM-1, dfrA14, fosA7.2, lnu(F), qnrS13, sul3, tet(A)			13	Y	1	ONT	GCA_044572195.1	SAMN44480074
R24.0712	2024	Human	RGI_SA11	+/+	aac(3)-IId, aadA22, aph(3')-Ia, arr-2, blaCTX-M-55, blaLAP-2, blaTEM-1, dfrA14, floR, fosA7.2, lnu(F), qnrS13, sul3, tet(A)		Col156	13	N	5	ONT	GCA_044384025.1	SAMN44480250
R24.0753	2024	Human	RGI_SA11	+/+	aac(3)-IId, aadA22, aph(3')-Ia, arr-2, blaCTX-M-55, blaLAP-2, blaTEM-1, dfrA14, floR, fosA7.2, lnu(F), qnrS13, sul3, tet(A)			13	Y	1	ONT	GCA_044585995.1	SAMN44480275
R24.0776	2024	Human	RGI_SA6	+/+	aac(3)-IId, aadA22, aph(3')-Ia, arr-2, blaCTX-M-55, blaTEM-1, dfrA14, floR, fosA7.2, lnu(F), qnrS13, sul3, tet(A)			13	Y	1	ONT	GCA_044574075.1	SAMN44480075
R24.0851	2024	Human	RGI_SA11	+/+	aac(3)-IId, aadA22, aph(3')-Ia, arr-2, blaCTX-M-55, blaLAP-2, blaTEM-1, dfrA14, estT, floR, fosA7.2, lnu(F), qnrS13, sul3		IncI1	13	Y	3	ONT	GCA_044574065.1	SAMN44480076
R24.0867	2024	Human	RGI_SA5	+/+	aac(3)-IId, aadA22, arr-2, blaCTX-M-55, blaLAP-2, blaTEM-1, dfrA14, floR, fosA7.2, lnu(F), qnrS13, sul3, tet(A)			13	Y	1	ONT	GCA_044574055.1	SAMN44480077
R24.0886	2024	Human	RGI_SA2	+/+	aac(3)-IId, aadA22, aph(3')-Ia, arr-2, blaCTX-M-55, blaLAP-2, blaTEM-1, dfrA14, floR, fosA7.2, lnu(F), qnrS13, sul3, tet(A)			13	Y	1	ONT	GCA_044571215.1	SAMN44480085
R24.0995	2024	Human	RGI_SA5	+/+	aac(3)-IId, aadA22, arr-2, blaCTX-M-55, blaLAP-2, blaTEM-1, dfrA14, floR, fosA7.2, lnu(F), qnrS13, sul3, tet(A)			13	Y	1	ONT	GCA_044573475.1	SAMN44480078
R24.1004	2024	Human	RGI_SA5	+/+	aac(3)-IId, aadA22, arr-2, blaCTX-M-55, blaLAP-2, blaTEM-1, dfrA14, floR, fosA7.2, lnu(F), qnrS13, sul3, tet(A)			13	Y	1	ONT	GCA_044570745.1	SAMN44480086
R24.1075	2024	Human	Chromosome (ND)	-/+	aac(3)-IId, aadA22, aph(3')-Ia, arr-2, blaCTX-M-55, dfrA14, fosA7.2, lnu(F), qnrS13, sul2, sul3			13	Y	1	ONT	GCA_044570865.1	SAMN44480087
R24.1120	2024	Human	RGI_SA11	+/+	aac(3)-IId, aadA22, aph(3')-Ia, arr-2, blaCTX-M-55, blaLAP-2, blaTEM-1, dfrA14, floR, fosA7.2, lnu(F), qnrS13, sul3, tet(A)	gyrA_S83A	IncQ1	13	Y	2	ONT	GCA_044572055.1	SAMN44480079
R24.1124	2024	Human	RGI_SA1	+/+	aadA22, aph(3')-Ia, aph(6)-Id, arr-2, blaCTX-M-55, dfrA14, floR, fosA7.2, lnu(F), qnrS13, sul3, tet(A)			13	Y	1	ONT	GCA_044571225.1	SAMN44480080
R24.1140	2024	Human	RGI_SA9	+/+	aac(3)-IId, aadA22, arr-2, blaCTX-M-55, blaLAP-2, blaTEM-1, dfrA14, floR, fosA7.2, lnu(F), qnrS13, sul3, tet(A)			13	Y	1	ONT	GCA_044570775.1	SAMN44480088
R24.1180	2024	Human	IncHI2-IncHI2A	-/+	aac(3)-IId, aadA22, aph(3')-Ia, arr-2, blaCTX-M-55, dfrA14, fosA7.2, lnu(F), qnrS13, sul2, sul3		IncHI2, IncHI2A, pXuzhou21	13	Y	2	ONT	GCA_044573465.1	SAMN44480081
R24.1390	2024	Human	RGI_SA5	+/+	aac(3)-IId, aadA22, arr-2, blaCTX-M-55, blaLAP-2, blaTEM-1, dfrA14, floR, fosA7.2, lnu(F), qnrS13, sul3, tet(A)			13	Y	1	ONT	GCA_044570105.1	SAMN44480089
R24.1395	2024	Human	RGI_SA5	+/+	aac(3)-IId, aadA22, arr-2, blaCTX-M-55, blaLAP-2, blaTEM-1, dfrA14, floR, fosA7.2, lnu(F), qnrS13, sul3, tet(A)			13	Y	1	ONT	GCA_044572775.1	SAMN44480082
R24.1396	2024	Human	RGI_SA8	+/+	aadA22, aph(3')-Ia, arr-2, blaCTX-M-55, blaTEM-1, dfrA14, floR, fosA7.2, lnu(F), qnrS13, sul3, tet(A)			13	Y	1	ONT	GCA_044571355.1	SAMN44480083
R24.1631	2019	Duck	IncHI2-IncHI2A	+/+	aac(3)-IId, aadA22, aph(3')-Ia, arr-2, blaCTX-M-55, blaLAP-2, blaTEM-1, dfrA14, floR, fosA7.2, lnu(F), qnrS13, sul3, tet(A)		IncHI2, IncHI2A	13	Y	2	ONT	GCA_044585405.1	SAMN44480043
R24.1632	2019	Chicken	IncHI2-IncHI2A	+/+	aac(3)-IId, aadA22, aph(3')-Ia, arr-2, blaCTX-M-55, blaLAP-2, blaTEM-1, dfrA14, floR, fosA7.2, lnu(F), qnrS13, sul3, tet(A)		IncHI2, IncHI2A	13	Y	2	ONT	GCA_044583895.1	SAMN44480044
R24.1694	2021	Duck	RGI_SA6	+/+	aac(3)-IId, aadA22, aph(3')-Ia, arr-2, blaCTX-M-55, blaTEM-1, dfrA14, floR, fosA7.2, lnu(F), qnrS13, sul3, tet(A)			13	Y	1	ONT	GCA_044585285.1	SAMN44480047
Chromosome (ND): The insertion site of RGI_SA could not be determined, possibly due to further reassortment of genomic islands.

## Sheet: Table S4
Table S4. Antimicrobial resistance in S. Agona Isolates with or without IncHI2-IncHI2A-associated ARGs, 2021─2024.
	IncHI2-IncHI2A-derived ARGs:
Antimicroibala	Yes (N=149)	No (N=211)
Azithromycin	16.1	0.9
Ampicillin	93.3	4.3
Cefotaxime	80.5	3.3
Ceftazidime	80.5	4.3
Meropenem	0	0
Nalidixic acid	53.7	0.9
Ciprofloxacin	65.1	0
CiprofloxacinNS	80.5	1.9
Gentamicin	74.5	0
Chloramphenicol	89.9	2.8
Trimethoprim	94.6	1.4
Sulfamethoxazole	96.6	14.7
Tetracycline	93.3	1.4
Colistin	0.7	0
Tigecycline	72.5	0.9
MDRb	98	0.5
aResistance interpretation follows the criteria detailed in the Methods section under 'Antimicrobial susceptibility testing (AST). CiprofloxacinNS: ciprofloxacin nonsusceptibility includes both resistant and intermediate categories. bDefined as resistance to at least three classes of antimicrobials tested, including macrolides (azithromycin), β-lactams (ampicillin, cefotaxime, ceftazidime, or mer…
